# Supplementary material for: Pathogenicity and Competitive Fitness of Salmonella enterica Serovar 4,[5],12:i:- Compared to Salmonella Typhimurium and Salmonella Derby in Swine
Source: Front Vet Sci. 2020 Jan 30;6:502. doi: 10.3389/fvets.2019.00502 (PMC7002397; doi:10.3389/fvets.2019.00502)
Supplement: Supplementary file 2 [file Data_Sheet_2.xlsx]

## Sheet: Plasmids - Sup 3
Supplemental Table 3. Results of PlasmidFinder analysis for the presence of plasmid replicons based on whole genome sequencing of isolates of Salmonella utilized for inoculation of pigs in animal studies #2 and #3.
Plasmid Replicon	4,[5],12:i:-		Typhimurium		Derby
	ISU-SAL245-16	ISU-SAL240-15	ISU-SAL243-14	ISU-SAL244-16	ISU-SAL242-16
AC2	-	-	-	-	-
Col	-	-	-	-	Col-plasmid_4_AE017046_pPCP1_25*
Col156	-	-	-	-	-
Col8282	-	-	-	-	-
ColRNAI_1	-	-	-	-	-
BIFAP001918_1	FIBAP001918_1_AP001918*	-	-	-	-
FIBS_1	-	-	FIBS_1_FN432031	-	-
FIC	FIC_1_AP001918*?	-	-	-	-
FII_1	FII29_1_pUTI89_CP003035_15*	-	-	-	-
FIIS	-	-	FIIS_1_CP000858	-	-
HI2	-	HI2_1_BX664015	-	-	-
HI2A_1	-	HI2A_1_BX664015	-	-	-
I1_alpha	-	-	-	I1_1_Alpha_AP005147_238	I1_1_Alpha_AP005147_238
I2_Delta	-	-	-	I2_1_Delta_AP002527_9*	-
P_alpha	-	-	-	-	P_1_alpha_L27758_140*
Q1	Q1_1_HE654726	-	-	-	-
Q2	-	-	-	-	-
X1_1	-	-	-	-	-
X1TaxC	-	-	-	-	-
Y_1	-	-	-	-	-
? = is used to indicate uncertainty in alleles called
* = is used to indicate imprecise matches in alleles called

## Sheet: All virulence genes - Sup 4
Supplementary Table 4. Complete list of results of Virulence Factor Database (VFDB) analysis for the presence of known virulence genes based on whole genome sequencing of isolates of Salmonella utilized for inoculation of pigs in animal studies #2 and #3.
VFclass	Virulence factors	Related genes	4,[5],12:i:-		Typhimurium		Derby
			ISU-SAL245-16	ISU-SAL240-15	ISU-SAL243-14	ISU-SAL244-16	ISU-SAL242-16
Capsule	Vi antigen	tviA	-	-	-	-	-
		tviB	-	-	-	-	-
		tviC	-	-	-	-	-
		tviD	-	-	-	-	-
		tviE	-	-	-	-	-
		vexA	-	-	-	-	-
		vexB	-	-	-	-	-
		vexC	-	-	-	-	-
		vexD	-	-	-	-	-
		vexE	-	-	-	-	-
Fimbrial adherence determinants	Agf/Csg	csgA	csgA_SPAB_02388_R014487	csgA_SPAB_02388_R014487	csgA_SPAB_02388_R014487	csgA_SPAB_02388_R014487	csgA_SSPA1588_R017595*
		csgB	csgB_SNSL254_A1239_R017593	csgB_SNSL254_A1239_R017593	csgB_SNSL254_A1239_R017593	csgB_SPA1708_R001558	csgB_SPA1708_R001558*
		csgC	csgC_SEN1903_R017608	csgC_SEN1903_R017608	csgC_SEN1903_R017608	csgC_SNSL254_A1241_R017611	csgC_SeAg_B2045_R017606
		csgD	csgD_STM1142_R001560	csgD_STM1142_R001560	csgD_STM1142_R001560	csgD_STM1142_R001560	csgD_SeAg_B2048_R017579*
		csgE	csgE_SPA1710_R001568	csgE_SC1089_R001569	csgE_SC1089_R001569	csgE_SC1089_R001569	csgE_t1779_R001557*
		csgF	csgF_SEN1908_R017563	csgF_SEN1908_R017563	csgF_SEN1908_R017563	csgF_SEN1908_R017563	csgF_SEN1908_R017563*
		csgG	csgG_SSPA1592_R017550	csgG_STM1139_R001545*	csgG_STM1139_R001545*	csgG_SSPA1592_R017550	csgG_SC1087_R001579*
	Bcf	bcfA	bcfA_STM0021_R001580	bcfA_STM0021_R001580	bcfA_STM0021_R001580	bcfA_STM0021_R001580	bcfA_SeAg_B0024_R017615*
		bcfB	bcfB_SC0021_R001589	bcfB_SC0021_R001589	bcfB_SC0021_R001589*	bcfB_SC0021_R001589	bcfB_SeHA_C0025_R017628*
		bcfC	bcfC_STM0023_R001590	bcfC_STM0023_R001590	bcfC_STM0023_R001590*	bcfC_STM0023_R001590*	bcfC_SeHA_C0026_R017637*
		bcfD	bcfD_STM0024_R001595	bcfD_STM0024_R001595	bcfD_STM0024_R001595*	bcfD_STM0024_R001595	bcfD_SEN0023_R017644*
		bcfE	bcfE_STM0025_R001600	bcfE_STM0025_R001600	bcfE_STM0025_R001600	bcfE_STM0025_R001600	bcfE_SPC_0027_R017650*
		bcfF	bcfF_SNSL254_A0028_R017665	bcfF_SNSL254_A0028_R017665	bcfF_SNSL254_A0028_R017665	bcfF_SNSL254_A0028_R017665	bcfF_SC0024_R001609*
		bcfG	bcfG_SARI_02965_R014503*	bcfG_SARI_02965_R014503*	bcfG_STM0027_R001610*	bcfG_STM0027_R001610	bcfG_SeAg_B0030_R017669*
	Fim	fimA	fimA_STM0543_R001500	fimA_STM0543_R001500	fimA_STM0543_R001500	fimA_STM0543_R001500	fimA_SeAg_B0589_R017471*
		fimC	fimC_STM0545_R001510	fimC_SeHA_C0655_R017493*	fimC_STM0545_R001510	fimC_STM0545_R001510	fimC_SeAg_B0591_R017489
		fimD	fimD_STM0546_R001515	fimD_STM0546_R001515	fimD_STM0546_R001515	fimD_STM0546_R001515	fimD_SPAB_03017_R014470*
		fimF	fimF_STM0548_R001525	fimF_STM0548_R001525	fimF_STM0548_R001525	fimF_STM0548_R001525	fimF_STM0548_R001525*
		fimH	fimH_STM0547_R001520	fimH_STM0547_R001520	fimH_STM0547_R001520*	fimH_STM0547_R001520	fimH_STM0547_R001520*
		fimI	fimI_SPAB_03019_R014466	fimI_SPAB_03019_R014466	fimI_SPAB_03019_R014466	fimI_SPAB_03019_R014466	fimI_SeAg_B0590_R017480
		fimW	fimW_STM0552_R001540	fimW_STM0552_R001540	fimW_STM0552_R001540	fimW_STM0552_R001540	fimW_STM0552_R001540*
		fimY	fimY_STM0550_R001535	fimY_STM0550_R001535	fimY_STM0550_R001535	fimY_STM0550_R001535*	fimY_SNSL254_A0603_R017539*
		fimZ	fimZ_SG0561_R017528	fimZ_SEN0530_R017527	fimZ_SG0561_R017528	fimZ_STM0549_R001530	fimZ_SeHA_C0659_R017529*
	Lpf	lpfA	lpfA_STM3640_R001623	lpfA_STM3640_R001623	-	lpfA_STM3640_R001623	-
		lpfB	lpfB_STM3639_R001621	lpfB_STM3639_R001621	-	lpfB_STM3639_R001621	-
		lpfC	lpfC_STM3638_R001619	lpfC_STM3638_R001619	-	lpfC_STM3638_R001619	-
		lpfD	lpfD_SeHA_C3959_R017688	lpfD_SeHA_C3959_R017688	-	lpfD_SeHA_C3959_R017688	-
		lpfE	lpfE_SPAB_04519_R014504	lpfE_SPAB_04519_R014504	-	lpfE_SPAB_04519_R014504	-
	Pef	pefA	-	-	pefA_PSLT018_R001845	-	-
		pefB	-	-	pefB_PSLT019_R001847	-	-
		pefC	-	-	pefC_PSLT017_R001843	-	-
		pefD	-	-	pefD_PSLT016_R001841	-	-
	Peg	pegA	-	-	-	-	pegA_SSPA0659_R018077*
		pegB	-	-	-	-	pegB_SEN2145A_R018073*
		pegC	-	-	-	-	pegC_SEN2145_R018067*
		pegD	-	-	-	-	pegD_SNSL254_A2338_R018063*
	Saf	safA	safA_STM0299_R001625*	safA_STM0299_R001625*	safA_STM0299_R001625	safA_STM0299_R001625*	safA_SG0308_R017714*?
		safB	safB_STM0300_R001630	safB_STM0300_R001630	safB_STM0300_R001630	safB_STM0300_R001630	safB_SNSL254_A0337_R017722*
		safC	safC_SG0310_R017729*	safC_SG0310_R017729*	safC_SG0310_R017729*	safC_SG0310_R017729*	safC_SG0310_R017729*
		safD	safD_STM0302_R001640	safD_STM0302_R001640	safD_STM0302_R001640	safD_STM0302_R001640	safD_t2557_R001642*
	Sef	sefA	-	-	-	-	-
		sefB	-	-	-	-	-
		sefC	-	-	-	-	-
		sefD	-	-	-	-	-
	Sta	staA	-	-	-	-	staA_SeAg_B3976_R017766*
		staB	-	-	-	-	staB_SeAg_B3975_R017764*
		staC	-	-	-	-	staC_SeAg_B3974_R017762*
		staD	-	-	-	-	staD_SeAg_B3973_R017760*
		staE	-	-	-	-	staE_SeAg_B3972_R017758*
		staF	-	-	-	-	staF_SeAg_B3971_R017756
		staG	-	-	-	-	staG_SeAg_B3970_R017754*
	Stb	stbA	stbA_STM0340_R001690	stbA_STM0340_R001690	stbA_STM0340_R001690	stbA_STM0340_R001690*	stbA_SPAB_03261_R014524*
		stbB	stbB_STM0339_R001685*	stbB_STM0339_R001685*	stbB_STM0339_R001685	stbB_STM0339_R001685	stbB_SPA2380_R001688
		stbC	stbC_STM0338_R001680*	stbC_STM0338_R001680*	stbC_STM0338_R001680	stbC_STM0338_R001680	stbC_SeAg_B0371_R017788*
		stbD	stbD_STM0337_R001675	stbD_STM0337_R001675	stbD_STM0337_R001675	stbD_STM0337_R001675	stbD_STM0337_R001675*
		stbE	stbE_STM0336_R001670*	stbE_STM0336_R001670*	stbE_STM0336_R001670*	stbE_STM0336_R001670*	stbE_STM0336_R001670*
	Stc	stcA	stcA_STM2152_R001710	stcA_STM2152_R001710	stcA_STM2152_R001710	stcA_STM2152_R001710	-
		stcB	stcB_STM2151_R001705	stcB_STM2151_R001705	stcB_STM2151_R001705	stcB_STM2151_R001705	-
		stcC	stcC_STM2150_R001700	stcC_STM2150_R001700	stcC_STM2150_R001700	stcC_STM2150_R001700	-
		stcD	stcD_STM2149_R001695	stcD_STM2149_R001695	stcD_STM2149_R001695	stcD_STM2149_R001695	-
	Std	stdA	stdA_STM3029.S_R001725	stdA_SPC_3089_R017840	stdA_SPC_3089_R017840*	stdA_SPC_3089_R017840*	stdA_SeSA_A3199_R017846*
		stdB	stdB_STM3028_R001720*	stdB_STM3028_R001720*	stdB_STM3028_R001720*	stdB_STM3028_R001720*	stdB_SeHA_C3247_R017836*
		stdC	stdC_STM3027_R001715	stdC_STM3027_R001715	stdC_STM3027_R001715	stdC_STM3027_R001715	stdC_SeHA_C3246_R017828*
	Ste	steA	-	-	-	-	steA_SeAg_B3088_R017849*
		steB	-	-	-	-	steB_SPAB_03671_R014533*
		steC	-	-	-	-	steC_SeD_A3271_R017866*
		steD	-	-	-	-	steD_SPA2815_R001744*
		steE	-	-	-	-	steE_SNSL254_A3175_R017886*
		steF	-	-	-	-	steF_SeAg_B3093_R017889*
	Stf	stfA/stfC	stfC_STM0196_R001757	stfC_STM0196_R001757	stfA_STM0195_R001754	stfC_STM0196_R001757	stfA_SeAg_B0232_R017896*
		stfD	stfD_STM0197_R001760	stfD_STM0197_R001760	stfD_STM0197_R001760	stfD_STM0197_R001760	stfD_SeHA_C0233_R017916*
		stfE	stfE_STM0198_R001763	stfE_STM0198_R001763	stfE_STM0198_R001763	stfE_STM0198_R001763*	stfE_STM0198_R001763*
		stfF	stfF_SeD_A0218_R017929	stfF_STM0199_R001766	stfF_STM0199_R001766	stfF_STM0199_R001766	stfF_SNSL254_A0220_R017933*
		stfG	stfG_SPAB_00257_R014543*?	stfG_SEN0205_R017938*?	stfG_SEN0205_R017938*?	stfG_SEN0205_R017938*?	stfG_SeAg_B0237_R017936*
	Stg	stgA	-	-	-	-	-
		stgB	-	-	-	-	-
		stgC	-	-	-	-	-
		stgD	-	-	-	-	-
	Sth	sthA	sthA_STM4595_R001800	sthA_STM4595_R001800	sthA_STM4595_R001800	sthA_STM4595_R001800	sthA_SeHA_C5005_R017983*
		sthB/sthC	sthC_STM4593_R001790*	sthC_STM4593_R001790*	sthC_STM4593_R001790*	sthC_STM4593_R001790*	sthC_STM4593_R001790*
		sthD	sthD_STM4592_R001785	sthD_STM4592_R001785	sthD_STM4592_R001785	sthD_STM4592_R001785	sthD_SeAg_B4916_R017953*
		sthE	sthE_STM4591_R001780*	sthE_STM4591_R001780*	sthE_STM4591_R001780	sthE_STM4591_R001780	sthE_SPAB_05769_R014544*
	Sti	stiA	stiA_STM0177_R001811	stiA_STM0177_R001811	stiA_STM0177_R001811	stiA_STM0177_R001811	stiA_SeHA_C0201_R018015*
		stiB	stiB_STM0176_R001809*	stiB_STM0176_R001809*	stiB_STM0176_R001809	stiB_STM0176_R001809	stiB_STM0176_R001809*
		stiC	stiC_STM0175_R001807*	stiC_STM0175_R001807*	stiC_STM0175_R001807	stiC_STM0175_R001807	stiC_SPC_0188_R017994*
		stiH	stiH_STM0174_R001805	stiH_STM0174_R001805	stiH_STM0174_R001805	stiH_STM0174_R001805	stiH_SeAg_B0206_R017987*
	Stj	Undetermined	STM4571_R001813	STM4571_R001813	STM4571_R001813	STM4571_R001813	-
		Undetermined	SeHA_C4982_R018028	SeHA_C4982_R018028	SeHA_C4982_R018028	SeHA_C4982_R018028	-
		Undetermined	SeHA_C4983_R018031	SeHA_C4983_R018031	SeHA_C4983_R018031	SeHA_C4983_R018031	-
		stjB	stjB_STM4572_R001814	stjB_STM4572_R001814	stjB_STM4572_R001814*	stjB_STM4572_R001814	-
		stjC	stjC_SeHA_C4981_R018025	stjC_SeHA_C4981_R018025	stjC_SeHA_C4981_R018025*	stjC_SeHA_C4981_R018025	-
	Stk	stkA	-	-	-	-	-
		stkB	-	-	-	-	-
		stkC	-	-	-	-	-
		stkD	-	-	-	-	-
		stkE	-	-	-	-	-
		stkF	-	-	-	-	-
		stkG	-	-	-	-	-
	Tcf	tcfA	-	-	-	-	-
		tcfB	-	-	-	-	-
		tcfC	-	-	-	-	-
		tcfD	-	-	-	-	-
Macrophage inducible genes	Mig	mig	mig_R001483	mig_R001483	mig_R001483	mig_R001483	mig_R018102*
Magnesium uptake	Mg2+ transport	mgtB	mgtB_STM3763_R001473*	mgtB_STM3763_R001473*	mgtB_STM3763_R001473*	mgtB_STM3763_R001473	mgtB_STM3763_R001473*
		mgtC	mgtC_STM3764_R001478*	mgtC_STM3764_R001478	mgtC_STM3764_R001478*	mgtC_STM3764_R001478	mgtC_SeAg_B3989_R017403*
Nonfimbrial adherence determinants	MisL	misL	misL_SPC_3835_R017435*	misL_SPC_3835_R017435*	misL_SPC_3835_R017435*	misL_SPC_3835_R017435*	misL_SPC_3835_R017435*
	RatB	ratB	ratB_STM2514_R001878*	ratB_STM2514_R001878*	ratB_STM2514_R001878	ratB_STM2514_R001878*	ratB_SeD_A2882_R017463*
	ShdA	shdA	shdA_SPC_1142_R017443*	shdA_SPC_1142_R017443*	shdA_SPC_1142_R017443*	shdA_SPC_1142_R017443*	shdA_SeAg_B2662_R017444*
	SinH	sinH	sinH_STM2517_R001873	sinH_STM2517_R001873	sinH_STM2517_R001873	sinH_STM2517_R001873	sinH_SeAg_B2668_R017453*
Regulation	PhoPQ	phoP	phoP_SNSL254_A1332_R017432*	phoP_SNSL254_A1332_R017432*	phoP_SNSL254_A1332_R017432	phoP_SNSL254_A1332_R017432*	phoP_SPA1619_R001498*
		phoQ	phoQ_STM1230_R001490	phoQ_STM1230_R001490	phoQ_STM1230_R001490	phoQ_STM1230_R001490	phoQ_SNSL254_A1331_R017423*
Secretion system	TTSS (SPI-1 encode)	hilA	hilA_SeHA_C3065_R016767	hilA_SEN2718_R016765	hilA_SG2779_R016766	hilA_SEN2718_R016765	hilA_SeAg_B2998_R016763*
		hilC	hilC_STM2867_R001064	hilC_STM2867_R001064	hilC_STM2867_R001064	hilC_STM2867_R001064	hilC_SeAg_B2989_R016682*
		hilD	hilD_STM2875_R001104	hilD_STM2875_R001104	hilD_STM2875_R001104	hilD_STM2875_R001104	hilD_STM2875_R001104*
		iacP	iacP_STM2881_R001124	iacP_STM2881_R001124	iacP_STM2881_R001124	iacP_STM2881_R001124	iacP_SeAg_B3003_R016790
		iagB	iagB_STM2877_R001114	iagB_STM2877_R001114	iagB_STM2877_R001114	iagB_STM2877_R001114	iagB_SARI_00096_R014312*
		invA	invA_STM2896_R001184	invA_STM2896_R001184	invA_STM2896_R001184	invA_STM2896_R001184	invA_SeAg_B3018_R016898*
		invB	invB_SPAB_03598_R014337	invB_SPAB_03598_R014337	invB_STY3018_R001180	invB_SPAB_03598_R014337	invB_STY3018_R001180*
		invC	invC_STM2894_R001174	invC_STM2894_R001174	invC_STM2894_R001174	invC_STM2894_R001174	invC_SPC_2936_R016879*
		invE	invE_STM2897_R001189	invE_STM2897_R001189	invE_STM2897_R001189	invE_STM2897_R001189	invE_SPA2755_R001192*
		invF	invF_SPAB_03602_R014345	invF_SEN2740_R016927	invF_SPAB_03602_R014345	invF_SEN2740_R016927	invF_STM2899_R001199*
		invG	invG_STM2898_R001194	invG_STM2898_R001194	invG_STM2898_R001194	invG_STM2898_R001194	invG_SPAB_03601_R014343*
		invH	invH_STM2900_R001204	invH_STM2900_R001204	invH_STM2900_R001204	invH_STM2900_R001204	invH_SeHA_C3090_R016938
		invI	invI_SC2825_R001173	invI_SC2825_R001173	invI_SC2825_R001173	invI_SEN2734_R016873	invI_SeSA_A3046_R016877
		invJ	invJ_STM2892_R001164	invJ_STM2892_R001164	invJ_STM2892_R001164	invJ_STM2892_R001164	invJ_SPA2750_R001167*?
		orgA	orgA_STM2870_R001079	orgA_SPC_2912_R016708	orgA_SPC_2912_R016708	orgA_SPAB_03571_R014297*	orgA_SeSA_A3023_R016715*
		orgB	orgB_STM2869_R001074	orgB_STM2869_R001074	orgB_STM2869_R001074	orgB_STM2869_R001074	orgB_SeSA_A3022_R016706
		orgC	orgC_STM2868_R001069	orgC_STM2868_R001069	orgC_STM2868_R001069*	orgC_STM2868_R001069	orgC_SeAg_B2990_R016691
		prgH	prgH_STM2874_R001099	prgH_STM2874_R001099	prgH_STM2874_R001099	prgH_STM2874_R001099	prgH_SeAg_B2996_R016745*
		prgI	prgI_SNSL254_A3078_R016741	prgI_SNSL254_A3078_R016741	prgI_SG2776_R016739	prgI_SeD_A3183_R016737	prgI_STM2873_R001094*
		prgJ	prgJ_SeHA_C3061_R016731	prgJ_SC2804_R001093	prgJ_SC2804_R001093	prgJ_SeHA_C3061_R016731	prgJ_SeSA_A3025_R016733
		prgK	prgK_STM2871_R001084	prgK_STM2871_R001084	prgK_STM2871_R001084	prgK_STM2871_R001084	prgK_SeSA_A3024_R016724*
		sicA	sicA_STM2886_R001134	sicA_STM2886_R001134	sicA_STM2886_R001134	sicA_STM2886_R001134	sicA_SC2818_R001138
		sicP	sicP_SPAB_03581_R014313	sicP_SeD_A3189_R016782	sicP_SeD_A3189_R016782	sicP_SG2782_R016784*	sicP_SC2811_R001123*
		sipD	sipD_STM2883_R001129	sipD_STM2883_R001129	sipD_STM2883_R001129	sipD_STM2883_R001129	sipD_SeAg_B3005_R016799*
		spaO	spaO_STM2891_R001159	spaO_STM2891_R001159	spaO_STM2891_R001159	spaO_STM2891_R001159	spaO_STM2891_R001159*
		spaP	spaP_STM2890_R001154	spaP_STM2890_R001154	spaP_STM2890_R001154	spaP_STM2890_R001154	spaP_SeAg_B3012_R016844*
		spaQ	spaQ_SC2821_R001153	spaQ_SSPA2561_R016833	spaQ_SSPA2561_R016833	spaQ_SC2821_R001153	spaQ_SeSA_A3042_R016841*
		spaR	spaR_STM2888_R001144	spaR_STM2888_R001144	spaR_STM2888_R001144	spaR_STM2888_R001144	spaR_SPAB_03591_R014323*
		spaS	spaS_SG2789_R016820	spaS_SeD_A3197_R016818	spaS_SG2789_R016820	spaS_STM2887_R001139	spaS_SG2789_R016820
		sprB	sprB_SeHA_C3055_R016677	sprB_SeHA_C3055_R016677	sprB_SeHA_C3055_R016677	sprB_SeHA_C3055_R016677	sprB_SeSA_A3019_R016679*
	TTSS (SPI-2 encode)	ssaC	ssaC_STM1394_R001261	ssaC_STM1394_R001261	ssaC_STM1394_R001261	ssaC_STM1394_R001261	ssaC_STY1726_R001262*
		ssaD	ssaD_STM1395_R001266	ssaD_STM1395_R001266	ssaD_STM1395_R001266	ssaD_STM1395_R001266	ssaD_SeAg_B1777_R017053*
		ssaE	ssaE_STM1396_R001271*	ssaE_SEN1649_R017064	ssaE_SNSL254_A1508_R017067*	ssaE_SEN1649_R017064	ssaE_SeAg_B1776_R017062*
		ssaG	ssaG_SC1427_R001315	ssaG_SPC_2323_R017128	ssaG_SC1427_R001315	ssaG_SC1427_R001315	ssaG_SeAg_B1767_R017129*
		ssaH	ssaH_SPC_2322_R017137	ssaH_SG1709_R017141	ssaH_SG1709_R017141	ssaH_SeD_A1936_R017139	ssaH_SSPA1344_R017136*
		ssaI	ssaI_STM1408_R001321	ssaI_SPA1445_R001324	ssaI_SPA1445_R001324	ssaI_SG1708_R017150	ssaI_SPAB_01917_R014392*
		ssaJ	ssaJ_STM1409_R001326	ssaJ_STM1409_R001326	ssaJ_STM1409_R001326	ssaJ_STM1409_R001326*	ssaJ_SNSL254_A1520_R017161*
		ssaK	ssaK_STM1411_R001331	ssaK_STM1411_R001331	ssaK_STM1411_R001331	ssaK_STM1411_R001331	ssaK_SPAB_01914_R014396*
		ssaL	ssaL_STM1412_R001336	ssaL_STM1412_R001336	ssaL_STM1412_R001336	ssaL_STM1412_R001336	ssaL_SeAg_B1761_R017174*
		ssaM	ssaM_SeHA_C1546_R017187	ssaM_SeHA_C1546_R017187	ssaM_SeHA_C1546_R017187	ssaM_SeHA_C1546_R017187	ssaM_SSPA1338_R017181*
		ssaN	ssaN_STM1415_R001351	ssaN_STM1415_R001351	ssaN_STM1415_R001351*	ssaN_STM1415_R001351	ssaN_SPAB_01910_R014403*
		ssaO	ssaO_SC1437_R001360	ssaO_SPC_2313_R017209	ssaO_SC1437_R001360	ssaO_SPC_2313_R017209	ssaO_SSPA1335_R017208
		ssaP	ssaP_SPAB_01908_R014407	ssaP_SPAB_01908_R014407	ssaP_SPAB_01908_R014407	ssaP_SPAB_01908_R014407	ssaP_SeSA_A1513_R017225*
		ssaQ	ssaQ_STM1418_R001366	ssaQ_STM1418_R001366	ssaQ_STM1418_R001366	ssaQ_STM1418_R001366	ssaQ_SeAg_B1755_R017228*
		ssaR	ssaR_STM1419_R001371	ssaR_STM1419_R001371	ssaR_STM1419_R001371	ssaR_STM1419_R001371	ssaR_STM1419_R001371*
		ssaS	ssaS_SeHA_C1553_R017249	ssaS_SeSA_A1516_R017250	ssaS_STM1420_R001376	ssaS_STM1420_R001376	ssaS_SeSA_A1516_R017250
		ssaT	ssaT_STM1421_R001381	ssaT_STM1421_R001381	ssaT_STM1421_R001381	ssaT_STM1421_R001381	ssaT_SeAg_B1753_R017253*
		ssaU	ssaU_SPAB_01903_R014417	ssaU_SPAB_01903_R014417	ssaU_SPAB_01903_R014417	ssaU_SPAB_01903_R014417	ssaU_SeAg_B1752_R017262*
		ssaV	ssaV_STM1414_R001346	ssaV_SeD_A1929_R017193	ssaV_SeD_A1929_R017193	ssaV_SeD_A1929_R017193	ssaV_SC1435_R001350*
		sscA	sscA_STM1399_R001286	sscA_STM1399_R001286	sscA_STM1399_R001286	sscA_STM1399_R001286	sscA_STM1399_R001286*
		sscB	sscB_SC1424_R001310	sscB_SeHA_C1536_R017124	sscB_SeHA_C1536_R017124	sscB_SeD_A1940_R017121	sscB_SNSL254_A1514_R017125*
		sseA	sseA_STM1397_R001276	sseA_STM1397_R001276	sseA_STM1397_R001276	sseA_STM1397_R001276	sseA_SPC_2332_R017070*
		sseB	sseB_SeD_A1945_R017076	sseB_STM1398_R001281	sseB_STM1398_R001281	sseB_STM1398_R001281*	sseB_SeSA_A1494_R017081*
		sseC	sseC_STM1400_R001291	sseC_STM1400_R001291	sseC_STM1400_R001291	sseC_STM1400_R001291	sseC_SeAg_B1773_R017093*
		sseD	sseD_STM1401_R001296	sseD_SNSL254_A1512_R017107	sseD_SNSL254_A1512_R017107	sseD_SNSL254_A1512_R017107	sseD_SSPA1350_R017100*
		sseE	sseE_STM1402_R001301	sseE_SeSA_A1498_R017117	sseE_SeSA_A1498_R017117	sseE_SeSA_A1498_R017117	sseE_SeSA_A1498_R017117
		ssrA	ssrA_STM1392_R001256	ssrA_STM1392_R001256*	ssrA_STM1392_R001256	ssrA_STM1392_R001256	ssrA_SeAg_B1779_R017035*
		ssrB	ssrB_STM1391_R001251	ssrB_STM1391_R001251	ssrB_STM1391_R001251	ssrB_STM1391_R001251	ssrB_SPA1462_R001254*
	TTSS effectors translocated via both systems	slrP	slrP_STM0800_R001446	slrP_STM0800_R001446	slrP_STM0800_R001446	slrP_STM0800_R001446	slrP_SG0778_R017377*
		sspH1	-	-	-	-	-
	TTSS-1 translocated effectors	avrA	avrA_STM2865_R001250	avrA_STM2865_R001250	avrA_STM2865_R001250	avrA_STM2865_R001250*	avrA_SeHA_C3054_R017022*
		sipA	sipA_STM2882_R001214	sipA_STM2882_R001214	sipA_STM2882_R001214	sipA_STM2882_R001214	sipA_SeAg_B3004_R016952*
		sipB	sipB_STM2885_R001224	sipB_STM2885_R001224	sipB_STM2885_R001224	sipB_STM2885_R001224	sipB_SSPA2557_R016968*
		sipC	sipC_STM2884_R001219	sipC_STM2884_R001219	sipC_STM2884_R001219	sipC_STM2884_R001219	sipC_STM2884_R001219*
		sopA	sopA_STM2066_R001229	sopA_STM2066_R001229	sopA_STM2066_R001229	sopA_STM2066_R001229	sopA_SeAg_B2190_R016979*
		sopB/sigD	sopB/sigD_STM1091_R001234	sopB/sigD_STM1091_R001234	sopB/sigD_STM1091_R001234	sopB/sigD_STM1091_R001234	sopB/sigD_SeSA_A1155_R016994*
		sopD	sopD_STM2945_R001239	sopD_STM2945_R001239	sopD_STM2945_R001239	sopD_STM2945_R001239	sopD_STM2945_R001239*?
		sopE2	sopE2_SG1261_R017015	sopE2_SG1261_R017015	sopE2_SG1261_R017015	sopE2_SeD_A1457_R017013	sopE2_SeAg_B1274_R017012*
		sopE	-	sopE_SeSA_A4485_R017009*	-	sopE_t4303_R001245*	sopE_SeSA_A4485_R017009*
		sptP	sptP_STM2878_R001209	sptP_STM2878_R001209	sptP_STM2878_R001209	sptP_STM2878_R001209	sptP_SeHA_C3068_R016947*
	TTSS-2 translocated effectors	gogB	gogB_STM2584_R001441	gogB_STM2584_R001441	-	gogB_STM2584_R001441	-
		pipB2	pipB2_STM2780_R001432	pipB2_STM2780_R001432	pipB2_STM2780_R001432	pipB2_STM2780_R001432	pipB2_SG2684_R017352*
		pipB	pipB_STM1088_R001427	pipB_STM1088_R001427	pipB_STM1088_R001427	pipB_STM1088_R001427	pipB_SeD_A1164_R017341*
		sifA	sifA_STM1224_R001418	sifA_STM1224_R001418	sifA_STM1224_R001418	sifA_STM1224_R001418*	sifA_SeAg_B1960_R017323*
		sifB	sifB_STM1602_R001423	sifB_STM1602_R001423	sifB_STM1602_R001423	sifB_STM1602_R001423	sifB_SeSA_A1719_R017337*
		sopD2	sopD2_SPAB_02546_R014439	sopD2_SPAB_02546_R014439	sopD2_SPAB_02546_R014439?	sopD2_SPAB_02546_R014439*	sopD2_SeHA_C1070_R017361*
		spiC/ssaB	spiC/ssaB_STM1393_R001391	spiC/ssaB_STM1393_R001391	spiC/ssaB_STM1393_R001391	spiC/ssaB_STM1393_R001391	spiC/ssaB_SPA1460_R001394
		sseF	sseF_STM1404_R001396	sseF_STM1404_R001396	sseF_STM1404_R001396	sseF_STM1404_R001396	sseF_SPAB_01921_R014421*
		sseG	sseG_STM1405_R001401	sseG_STM1405_R001401	sseG_STM1405_R001401	sseG_STM1405_R001401	sseG_SeHA_C1538_R017288*
		sseI/srfH	sseI/srfH_SPC_2698_R017291*	sseI/srfH_SPC_2698_R017291*	sseI/srfH_STM1051_R001406*	sseI/srfH_SPC_2698_R017291*	-
		sseJ	sseJ_STM1631_R001408	sseJ_STM1631_R001408	sseJ_STM1631_R001408	sseJ_STM1631_R001408	sseJ_STY1439a_R001409*?
		sseK1	sseK1_STM4157_R001451	sseK1_STM4157_R001451	sseK1_STM4157_R001451	sseK1_STM4157_R001451	sseK1_SeAg_B4401_R017313*
		sseK2	sseK2_STM2137_R001417*	sseK2_STM2137_R001417*	sseK2_STM2137_R001417	sseK2_STM2137_R001417	sseK2_STM2137_R001417*
		sseL	sseL_STM2287_R001412*	sseL_STM2287_R001412*	sseL_STM2287_R001412	sseL_STM2287_R001412*	sseL_SeAg_B2423_R017305*
		sspH2	sspH2_STM2241_R001443*	sspH2_STM2241_R001443*	sspH2_STM2241_R001443*	sspH2_STM2241_R001443*	sspH2_SeAg_B1257_R017367*
Serum resistance	Rck	rck	-	-	rck_PSLT009_R001859	-	-
Spv locus	Spv	spvA	-	-	spvA_SARI_01480_R014555*?	-	-
		spvB	-	-	spvB_PSLT039_R001853*	-	-
		spvC	-	-	spvC_PSLT038_R001851	-	-
		spvD	-	-	spvD_PSLT037_R001849	-	-
		spvR	-	-	spvR_PSLT041_R001857	-	-
Stress adaptation	SodCI	sodCI	sodCI_SEN1149_R017412	sodCI_SG1224_R017413	sodCI_SG1224_R017413*	sodCI_SPC_2706_R017410	-
Note: Only genes detected with >90% coverage are reported
? = is used to indicate uncertainty in alleles called
* = is used to indicate imprecise matches in alleles called

## Sheet: AMR genes - Sup 5
Supplemental Table 5. Results of ARG-ANNOT analysis for the presence of antimicrobial resistance genes based on whole genome sequencing of isolates of Salmonella utilized for inoculation of pigs in animal studies #2 and #3 compared to VDL in vitro susceptibility testing data.
		4,[5],12:i:-				Typhimurium				Derby
		ISU-SAL245-16		ISU-SAL240-15		ISU-SAL243-14		ISU-SAL244-16		ISU-SAL242-16
		Genotypic	Phenotypic	Genotypic	Phenotypic	Genotypic	Phenotypic	Genotypic	Phenotypic	Genotypic	Phenotypic
Aminogylcoside	Aac3-IIa_AGly	Present*	Resistant to Gentamicin (MIC >16); suceptible to Neomycin (MIC < 4 )^	-	Resistant to Gentamicin (MIC >16) and Neomycin (MIC = 16)^	-	Susceptible to Gentamicin (MIC < 1) and Neomycin (MIC < 4)^	-	Susceptible to Gentamicin (MIC < 1) and Neomycin (MIC < 4)^	-	Susceptible to Gentamicin (MIC < 1) and Neomycin (MIC < 4)^
	Aac3-Iva_AGly	-		-		-		-		-
	Aac3-VIa_AGly	-		-		-		-		-
	Aac6-Iaa_AGly	Present		Present		Present		Present		Present*
	Aac6-IIc_AGly	-		Present		-		-		-
	AadA_AGly	Present*		Present		Present		-		Present
	AadA4-5_AGly	-		-		-		-		-
	AadB_AGly	-		-		-		-		-
	Aph3''Ia_AGly	-		Present*?		-		-		-
	Aph4-Ia_AGly	-		-		-		-		-
	AphA2_AGly	-		-		-		-		-
	ArmA_AGly	-		-		-		-		-
	RmtE_AGly	-		-		-		-		-
	StrA_AGly	Present*		Present		-		-		-
	StrB_AGly	Present		Present		-		-		-
Beta-lactams	CARB_Bla	-	Resistant to Penicillin (MIC >8) and Ampicillin (MIC >16); susceptible to Ceftiofur (MIC = 0.5)	-	Resistant to Penicillin (MIC >8), Ceftiofur (MIC = 8), and Ampicillin (MIC >16)	Present	Resistant to Penicillin (MIC >8) and Ampicillin (MIC >16); susceptible to Ceftiofur (MIC = 1)	-	Resistant to Penicillin (MIC >8), Ceftiofur (MIC >8), and Ampicillin (MIC >16)	-	Resistant to Penicillin (MIC >8); susceptible to Ampicillin (MIC = 1) Ceftiofur (MIC = 1)
	TEM-1D_Bla	Present*		Present*		-		-		-
	CMY_Bla	-		-		-		Present		-
	SHV-OKP-LEN_Bla	-		Present		-		-		-
Phenicols	CatA2_Phe	-	Resistant to Florfenicol (MIC > 8)	Present*	Susceptible to Florfenicol (MIC = 2)	-	Resistant to Florfenicol (MIC > 8)	-	Susceptible to Florfenicol (MIC = 2)	-	Intermediate to Florfenicol (MIC = 4)
	CmlA_Phe	Present*		-		-		-		-
	FloR_Phe	Present*		-		Present*		-		-
Trimethoprim	DfrA_Tmt	Present	Resistant to Trimethoprim-sulfamethoxazole (MIC >2)	-	Resistant to Trimethoprim-sulfamethoxazole (MIC >2)	-	Resistant to Trimethoprim-sulfamethoxazole (MIC >2)	-	Susceptible to Trimethoprim-sulfamethoxazole (MIC <2)	-	Susceptible to Trimethoprim-sulfamethoxazole (MIC <2)
	DfrA1_Tmt	-		-		-		-		-
	DfrA19_Tmt	-		Present*		-		-		-
Macrolide	EreA_MLS	-	No interpretation for Tulathromycin (MIC = 4); Resistant to tilmicosin (MIC = 64)#	Present*	No interpretation for Tulathromycin (MIC = 8); Resistant to tilmicosin (MIC >64)#	-	No interpretation for Tulathromycin (MIC = 8); Resistant to tilmicosin (MIC >64)#	-	No interpretation for Tulathromycin (MIC = 8); Resistant to tilmicosin (MIC >64)#	-	No interpretation for Tulathromycin (MIC = 8); Resistant to tilmicosin (MIC >64)#
	LnuF_MLS	Present		-		-		-		-
	MphE_MLS	-		-		-		-		-
	MsrE_MLS	-		-		-		-		-
Quinolone	QnrB_Flq	-	Susceptible to Enrofloxacin and Danofloxacin (MIC <0.12)	Present	Resistant to Enrofloxacin and Danofloxacin (MIC = 1)	-	Susceptible to Enrofloxacin and Danofloxacin (MIC <0.12)	-	Susceptible to Enrofloxacin and Danofloxacin (MIC <0.12)	-	Susceptible to Enrofloxacin and Danofloxacin (MIC <0.12)
	Qnr-S_Flq	-		-		-		-		-
Sulphonamide	SulI_Sul	-	Resistant to Sulfadimethoxine (MIC >256)	Present	Resistant to Sulfadimethoxine (MIC >256)	Present	Resistant to Sulfadimethoxine (MIC >256)	-	Resistant to Sulfadimethoxine (MIC >256)	Present	Resistant to Sulfadimethoxine (MIC >256)
	SulII_Sul	Present		Present		-		-		-
Tetracyclines	TetA_Tet	-	Resistant to Oxytetracycline (MIC > 8)	-	Resistant to Oxytetracycline (MIC > 8)	-	Resistant to Oxytetracycline (MIC > 8)	-	Susceptble to Oxytetracycline (MIC = 1)	Present	Resistant to Oxytetracycline (MIC > 8)
	TetB_Tet	Present*		Present*		Present*		-		Present*
	TetD_Tet	-		-		-		-		-
	TetG_Tet	-		-		Present		-		-
	TetM_Tet	Present*		-		-		-		-
	TetR_Tet	-		-		-		-		Present
	TetRG_Tet	-		-		Present*?		-		-
^ = according to CLSI guidelines, aminoglycosides may appear active in vitro but are not effective clinically and should not be reported as such
# = Enterobacteriaceae are intrinsically resistant to many of the macrolide antibiotics (erythromycin, clarithromycin, and azithromycin) but are susceptible to azithromycin; minimal data exists for interpretation of veterinary macrolides such as tulathromycin and tilmicosin
? = is used to indicate uncertainty in alleles called
* = is used to indicate imprecise matches in alleles called
